# Supplementary material for: mRNA-1273 vaccination induces polyfunctional memory CD4 and CD8 T cell responses in patients with solid cancers undergoing immunotherapy or/and chemotherapy
Source: Front Immunol. 2024 Aug 27;15:1447555. doi: 10.3389/fimmu.2024.1447555 (PMC11385311; doi:10.3389/fimmu.2024.1447555)
Supplement: Supplementary file 2 [file Table1.xlsx]

## Sheet: Supplementary Data 1
Supplementary Data 1: Demographics, clinical characteristics and information about data analysis for each individual participant included in the study. AVL: Antoni van Leeuwenhoek center, EMC: Erasmus Medical Center, UMCG: University Medical Center Groningen, NA: not applicable.
VOICE ID	Centre	Cohort	Age	Gender	WHO	Tumor stage	Treatment intent	Primary tumor localisation	ELISPOT analysis	Flow analysis	ELISPOT analysis	Flow cytometry analysis
VOICE001	UMCG	IT	64	Male	1	IV	Non-curative	Urinary tract	Non-Responder	No	Non-Responder	No
VOICE002	UMCG	CTRL	59	Female	0	NA	NA	NA	Responder	No	Responder	No
VOICE003	UMCG	IT	63	Female	0	IV	Non-curative	Skin	Responder	Yes	Responder	Yes
VOICE004	UMCG	CTRL	59	Male	0	NA	NA	NA	Non-Responder	No	Non-Responder	No
VOICE006	UMCG	CT	45	Female	1	I	Curative (adjuvant)	Breast	Failed Quality Control	No	Failed	No
VOICE007	UMCG	CTRL	51	Male	0	NA	NA	NA	Responder	No	Responder	No
VOICE008	UMCG	IT	74	Male	0	I	Non-curative	Skin	Responder	No	Responder	No
VOICE010	UMCG	IT	62	Male	1	IV	Non-curative	Respiratory tract	Responder	Yes	Responder	Yes
VOICE011	UMCG	CTRL	62	Female	0	NA	NA	NA	Responder	No	Responder	No
VOICE012	UMCG	IT	66	Male	0	III	Non-curative	Head and neck	Failed Quality Control	No	Failed	No
VOICE013	UMCG	IT	82	Male	1	IV	Non-curative	Skin	Non-Responder	No	Non-Responder	No
VOICE014	UMCG	CTRL	76	Female	1	NA	NA	NA	Responder	Yes	Responder	Yes
VOICE017	UMCG	CT	73	Male	0	III	Curative (adjuvant)	Digestive tract	Responder	Yes	Responder	Yes
VOICE018	UMCG	CTRL	72	Female	0	NA	NA	NA	Responder	No	Responder	No
VOICE019	UMCG	CT/IT	64	Male	0	IV	Non-curative	Respiratory tract	Responder	No	Responder	No
VOICE020	UMCG	IT	62	Female	0	IV	Non-curative	Urinary tract	Responder	Yes	Responder	Yes
VOICE021	UMCG	CTRL	65	Male	0	NA	NA	NA	Non-Responder	No	Non-Responder	No
VOICE022	UMCG	IT	58	Female	0	IV	Non-curative	Skin	Responder	Yes	Responder	Yes
VOICE023	UMCG	CTRL	66	Male	0	NA	NA	NA	Responder	No	Responder	No
VOICE024	UMCG	IT	77	Male	1	III	Non-curative	Skin	Failed Quality Control	No	Failed	No
VOICE025	UMCG	CT/IT	50	Male	0	IV	Non-curative	Respiratory tract	No material	No	No material	No
VOICE028	EMC	CT	37	Female	1	II	Curative (adjuvant)	Breast	Failed Quality Control	No	Failed	No
VOICE029	UMCG	CT	35	Female	0	III	Curative (definitive)	Female genital organs	Responder	No	Responder	No
VOICE030	UMCG	CTRL	39	Male	0	NA	NA	NA	Responder	No	Responder	No
VOICE031	UMCG	IT	74	Male	0	IV	Non-curative	Respiratory tract	Responder	No	Responder	No
VOICE032	UMCG	CTRL	66	Female	0	NA	NA	NA	Responder	No	Responder	No
VOICE033	UMCG	CT	75	Female	1	III	Non-curative	Female genital organs	No material	No	No material	No
VOICE034	UMCG	CTRL	71	Male	0	NA	NA	NA	Responder	No	Responder	No
VOICE035	UMCG	IT	66	Male	0	III	Curative (neoadjuvant)	Skin	Responder	No	Responder	No
VOICE036	UMCG	CTRL	66	Female	0	NA	NA	NA	Non-Responder	No	Non-Responder	No
VOICE037	UMCG	CT	26	Male	0	IV	Non-curative	Digestive tract	Responder	No	Responder	No
VOICE038	UMCG	CTRL	24	Female	0	NA	NA	NA	Responder	No	Responder	No
VOICE039	UMCG	CT/IT	65	Female	1	IV	Non-curative	Respiratory tract	No material	No	No material	No
VOICE040	UMCG	CTRL	66	Male	0	NA	NA	NA	No material	No	No material	No
VOICE041	UMCG	CT	62	Female	1	III	Curative (definitive)	Respiratory tract	Responder	No	Responder	No
VOICE042	UMCG	CTRL	66	Male	0	NA	NA	NA	Responder	No	Responder	No
VOICE043	UMCG	IT	60	Female	0	IV	Non-curative	Skin	Responder	Yes	Responder	Yes
VOICE045	UMCG	CT	73	Female	1	IV	Non-curative	Breast	Failed Quality Control	No	Failed	No
VOICE046	UMCG	CT	65	Male	0	IV	Non-curative	Digestive tract	Responder	Yes	Responder	Yes
VOICE047	UMCG	CTRL	68	Female	0	NA	NA	NA	Responder	No	Responder	No
VOICE048	UMCG	IT	63	Male	0	IV	Non-curative	Urinary tract	Responder	No	Responder	No
VOICE049	UMCG	CTRL	60	Female	0	NA	NA	NA	Responder	No	Responder	No
VOICE050	UMCG	IT	67	Male	0	IV	Non-curative	Skin	Responder	Yes	Responder	Yes
VOICE051	UMCG	IT	58	Female	0	IV	Non-curative	Skin	Responder	No	Responder	No
VOICE052	UMCG	IT	78	Male	0	IV	Non-curative	Skin	Responder	No	Responder	No
VOICE054	EMC	CT	63	Female	1	II	Curative (neoadjuvant)	Breast	Failed Quality Control	No	Failed	No
VOICE055	EMC	CT	30	Female	1	II	Curative (neoadjuvant)	Breast	Responder	No	Responder	No
VOICE056	UMCG	IT	76	Female	0	IV	Non-curative	Skin	Responder	Yes	Responder	Yes
VOICE057	UMCG	CTRL	78	Male	0	NA	NA	NA	Responder	No	Responder	No
VOICE058	UMCG	CT/IT	68	Male	0	IV	Non-curative	Respiratory tract	Failed Quality Control	No	Failed	No
VOICE059	EMC	CT	63	Male	1	I	Curative (neoadjuvant)	Digestive tract	Failed Quality Control	No	Failed	No
VOICE060	UMCG	CTRL	65	Female	0	NA	NA	NA	Responder	No	Responder	No
VOICE061	UMCG	CT	60	Female	0	II	Curative (adjuvant)	Central nervous system	Responder	No	Responder	No
VOICE062	UMCG	CTRL	66	Male	0	NA	NA	NA	Responder	No	Responder	No
VOICE063	EMC	CT	63	Female	1	IV	Non-curative	Female genital organs	Failed Quality Control	No	Failed	No
VOICE064	UMCG	CT/IT	53	Male	1	IV	Non-curative	Respiratory tract	No material	No	No material	No
VOICE065	UMCG	CT/IT	52	Male	1	IV	Non-curative	Respiratory tract	Failed Quality Control	No	Failed	No
VOICE066	UMCG	CT/IT	57	Male	2	IV	Non-curative	Respiratory tract	Responder	Yes	Responder	Yes
VOICE067	UMCG	CT/IT	76	Female	0	IV	Non-curative	Respiratory tract	No material	No	No material	No
VOICE068	UMCG	CTRL	77	Male	0	NA	NA	NA	Failed Quality Control	No	Failed	No
VOICE069	UMCG	IT	81	Male	0	III	Curative (adjuvant)	Skin	Responder	No	Responder	No
VOICE070	EMC	CTRL	67	Male	0	NA	NA	NA	Failed Quality Control	No	Failed	No
VOICE071	UMCG	CTRL	67	Female	1	NA	NA	NA	Responder	No	Responder	No
VOICE072	UMCG	CT/IT	66	Female	1	IV	Non-curative	Respiratory tract	No material	No	No material	No
VOICE073	UMCG	CTRL	69	Male	0	NA	NA	NA	Responder	No	Responder	No
VOICE074	EMC	IT	73	Male	0	IV	Curative (adjuvant)	Skin	Failed Quality Control	No	Failed	No
VOICE075	UMCG	CT/IT	71	Female	0	IV	Non-curative	Respiratory tract	Failed Quality Control	No	Failed	No
VOICE076	UMCG	CTRL	75	Male	0	NA	NA	NA	Responder	Yes	Responder	Yes
VOICE077	UMCG	IT	39	Female	0	IV	Non-curative	Skin	Responder	Yes	Responder	Yes
VOICE079	UMCG	CT	71	Male	1	IV	Non-curative	Digestive tract	Responder	No	Responder	No
VOICE081	UMCG	CT/IT	59	Male	0	IV	Non-curative	Respiratory tract	Responder	No	Responder	No
VOICE082	UMCG	CT/IT	67	Male	0	IV	Non-curative	Respiratory tract	Responder	No	Responder	No
VOICE083	UMCG	CT/IT	57	Female	1	IV	Non-curative	Respiratory tract	Responder	Yes	Responder	Yes
VOICE084	EMC	CTRL	30	Female	0	NA	NA	NA	Non-Responder	No	Non-Responder	No
VOICE085	EMC	CT	32	Male	0	II	Curative (adjuvant)	Male genital organs	Responder	No	Responder	No
VOICE086	EMC	CT	60	Female	1	III	Curative (definitive)	Digestive tract	Non-Responder	No	Non-Responder	No
VOICE087	UMCG	CT/IT	58	Male	0	IV	Non-curative	Respiratory tract	Responder	No	Responder	No
VOICE088	EMC	IT	83	Male	1	IV	Non-curative	Urinary tract	Responder	No	Responder	No
VOICE089	EMC	IT	66	Male	0	IV	Non-curative	Urinary tract	No material	No	No material	No
VOICE090	UMCG	CT/IT	79	Female	1	IV	Non-curative	Respiratory tract	Responder	Yes	Responder	Yes
VOICE091	UMCG	IT	75	Female	0	III	Curative (adjuvant)	Respiratory tract	Responder	No	Responder	No
VOICE092	UMCG	CTRL	71	Male	0	NA	NA	NA	Responder	No	Responder	No
VOICE093	UMCG	CT/IT	67	Female	0	IV	Non-curative	Respiratory tract	Failed Quality Control	No	Failed	No
VOICE099	UMCG	CT/IT	54	Female	1	IV	Non-curative	Respiratory tract	Responder	No	Responder	No
VOICE100	UMCG	CTRL	58	Male	0	NA	NA	NA	Responder	No	Responder	No
VOICE102	UMCG	CTRL	37	Male	0	NA	NA	NA	Responder	No	Responder	No
VOICE103	UMCG	IT	74	Male	0	IV	Non-curative	Skin	Non-Responder	No	Non-Responder	No
VOICE104	UMCG	CT	55	Male	0	IV	Non-curative	Digestive tract	Responder	Yes	Responder	Yes
VOICE105	UMCG	CTRL	54	Female	0	NA	NA	NA	Responder	No	Responder	No
VOICE106	UMCG	CT	67	Female	1	IV	Non-curative	Central nervous system	Responder	No	Responder	No
VOICE107	UMCG	CTRL	64	Male	0	NA	NA	NA	Responder	No	Responder	No
VOICE108	UMCG	IT	53	Male	0	II	Curative (adjuvant)	Respiratory tract	Failed Quality Control	No	Failed	No
VOICE109	UMCG	CTRL	50	Female	0	NA	NA	NA	Responder	No	Responder	No
VOICE110	UMCG	IT	72	Male	0	IV	Non-curative	Urinary tract	Responder	No	Responder	No
VOICE111	UMCG	CTRL	72	Female	0	NA	NA	NA	Responder	No	Responder	No
VOICE112	UMCG	CT/IT	53	Male	1	III	Curative (definitive)	Respiratory tract	Responder	Yes	Responder	Yes
VOICE115	EMC	CT	76	Male	1	II	Curative (neoadjuvant)	Digestive tract	Responder	No	Responder	No
VOICE116	EMC	CT	70	Male	1	IV	Non-curative	Digestive tract	Responder	No	Responder	No
VOICE117	EMC	CTRL	72	Female	0	NA	NA	NA	Responder	No	Responder	No
VOICE118	EMC	IT	57	Female	0	III	Curative (adjuvant)	Skin	Responder	No	Responder	No
VOICE119	EMC	CT	56	Female	1	IV	Non-curative	Digestive tract	Responder	No	Responder	No
VOICE120	EMC	CTRL	57	Female	0	NA	NA	NA	Non-Responder	No	Non-Responder	No
VOICE121	EMC	CTRL	62	Male	0	NA	NA	NA	Non-Responder	No	Non-Responder	No
VOICE122	EMC	CT	45	Female	1	III	Curative (neoadjuvant)	Breast	Responder	No	Responder	No
VOICE123	UMCG	CT/IT	82	Male	1	IV	Non-curative	Respiratory tract	Responder	No	Responder	No
VOICE124	UMCG	CTRL	77	Female	1	NA	NA	NA	Responder	No	Responder	No
VOICE125	UMCG	CT/IT	42	Female	0	IV	Non-curative	Respiratory tract	Responder	No	Responder	No
VOICE126	UMCG	CTRL	41	Male	0	NA	NA	NA	Responder	Yes	Responder	Yes
VOICE127	UMCG	IT	82	Female	1	IV	Non-curative	Urinary tract	Responder	Yes	Responder	Yes
VOICE129	UMCG	CT/IT	67	Male	1	IV	Non-curative	Respiratory tract	Failed Quality Control	No	Failed	No
VOICE130	UMCG	CT	71	Male	1	IV	Non-curative	Male genital organs	Failed Quality Control	No	Failed	No
VOICE132	UMCG	CTRL	76	Female	0	NA	NA	NA	Non-Responder	No	Non-Responder	No
VOICE133	UMCG	CT	78	Male	0	IV	Non-curative	Digestive tract	Failed Quality Control	No	Failed	No
VOICE134	UMCG	CTRL	78	Female	0	NA	NA	NA	Responder	No	Responder	No
VOICE135	EMC	IT	70	Male	0	IV	Non-curative	Skin	No material	No	No material	No
VOICE136	UMCG	CT/IT	59	Female	0	IV	Non-curative	Respiratory tract	Failed Quality Control	No	Failed	No
VOICE137	UMCG	CTRL	59	Male	0	NA	NA	NA	Responder	No	Responder	No
VOICE139	UMCG	CTRL	68	Male	0	NA	NA	NA	Non-Responder	No	Non-Responder	No
VOICE143	EMC	CT	60	Female	0	IV	Curative (adjuvant)	Female genital organs	Responder	No	Responder	No
VOICE144	EMC	CTRL	54	Female	0	NA	NA	NA	Responder	No	Responder	No
VOICE145	UMCG	IT	67	Male	0	IV	Non-curative	Urinary tract	Responder	Yes	Responder	Yes
VOICE146	UMCG	IT	71	Male	0	IV	Non-curative	Skin	Failed Quality Control	No	Failed	No
VOICE148	UMCG	CT	39	Female	0	IV	Non-curative	Breast	Responder	Yes	Responder	Yes
VOICE149	UMCG	CTRL	40	Male	0	NA	NA	NA	Non-Responder	No	Non-Responder	No
VOICE150	UMCG	CT/IT	62	Female	0	IV	Non-curative	Respiratory tract	Responder	No	Responder	No
VOICE151	UMCG	CT/IT	67	Female	1	IV	Non-curative	Respiratory tract	Failed Quality Control	No	Failed	No
VOICE152	UMCG	CT	53	Male	0	II	Curative (neoadjuvant)	Digestive tract	Responder	No	Responder	No
VOICE153	UMCG	CT/IT	63	Female	0	IV	Non-curative	Respiratory tract	Responder	No	Responder	No
VOICE154	UMCG	CT	74	Male	1	IV	Non-curative	Male genital organs	Non-Responder	No	Non-Responder	No
VOICE155	UMCG	CTRL	73	Female	0	NA	NA	NA	Responder	Yes	Responder	Yes
VOICE156	EMC	IT	72	Male	0	IV	Non-curative	Urinary tract	Non-Responder	No	Non-Responder	No
VOICE157	EMC	CTRL	73	Female	0	NA	NA	NA	Responder	No	Responder	No
VOICE158	UMCG	CT/IT	77	Male	1	IV	Non-curative	Respiratory tract	Responder	No	Responder	No
VOICE159	UMCG	CTRL	77	Female	0	NA	NA	NA	Non-Responder	No	Non-Responder	No
VOICE160	UMCG	CT	52	Female	0	III	Curative (adjuvant)	Digestive tract	Responder	No	Responder	No
VOICE161	EMC	IT	62	Male	1	IV	Non-curative	Urinary tract	Failed Quality Control	No	Failed	No
VOICE162	EMC	CTRL	61	Female	1	NA	NA	NA	Non-Responder	No	Non-Responder	No
VOICE163	EMC	IT	64	Male	0	IV	Non-curative	Urinary tract	Failed Quality Control	No	Failed	No
VOICE164	EMC	CTRL	55	Female	0	NA	NA	NA	Responder	No	Responder	No
VOICE165	EMC	IT	35	Female	0	III	Curative (adjuvant)	Skin	Responder	No	Responder	No
VOICE166	EMC	CTRL	38	Male	0	NA	NA	NA	Responder	No	Responder	No
VOICE167	EMC	CT	55	Male	0	I	Curative (adjuvant)	Digestive tract	Responder	No	Responder	No
VOICE168	EMC	CT	73	Male	0	II	Curative (neoadjuvant)	Digestive tract	Responder	No	Responder	No
VOICE169	EMC	CTRL	69	Female	0	NA	NA	NA	Failed Quality Control	No	Failed	No
VOICE170	UMCG	IT	62	Male	0	III	Curative (adjuvant)	Respiratory tract	Responder	Yes	Responder	Yes
VOICE171	UMCG	CTRL	53	Female	0	NA	NA	NA	Responder	No	Responder	No
VOICE172	UMCG	CT/IT	75	Female	1	IV	Non-curative	Respiratory tract	Non-Responder	No	Non-Responder	No
VOICE173	UMCG	CTRL	75	Female	0	NA	NA	NA	Responder	Yes	Responder	Yes
VOICE174	UMCG	CT	49	Female	0	I	Curative (adjuvant)	Breast	Non-Responder	No	Non-Responder	No
VOICE175	UMCG	CTRL	51	Male	0	NA	NA	NA	Responder	No	Responder	No
VOICE176	UMCG	IT	48	Male	1	IV	Non-curative	Urinary tract	Responder	No	Responder	No
VOICE177	UMCG	CT	73	Male	0	IV	Non-curative	Male genital organs	Non-Responder	No	Non-Responder	No
VOICE178	UMCG	CT	46	Female	0	III	Curative (neoadjuvant)	Breast	Failed Quality Control	No	Failed	No
VOICE179	UMCG	CTRL	40	Male	0	NA	NA	NA	Responder	No	Responder	No
VOICE180	EMC	IT	55	Female	0	III	Curative (adjuvant)	Skin	Responder	No	Responder	No
VOICE181	UMCG	CT	62	Female	0	III	Curative (neoadjuvant)	Female genital organs	Responder	No	Responder	No
VOICE182	EMC	CTRL	56	Male	0	NA	NA	NA	Responder	No	Responder	No
VOICE183	UMCG	CT	61	Female	0	III	Curative (adjuvant)	Female genital organs	Responder	No	Responder	No
VOICE186	EMC	IT	72	Female	0	III	Curative (adjuvant)	Skin	Failed Quality Control	No	Failed	No
VOICE187	EMC	CTRL	58	Female	0	NA	NA	NA	Responder	No	Responder	No
VOICE188	EMC	CT/IT	62	Male	1	IV	Non-curative	Respiratory tract	Responder	No	Responder	No
VOICE189	EMC	CT/IT	54	Female	1	IV	Curative (definitive)	Respiratory tract	Responder	No	Responder	No
VOICE190	UMCG	CT	68	Male	2	III	Curative (neoadjuvant)	Urinary tract	Non-Responder	No	Non-Responder	No
VOICE191	UMCG	CTRL	65	Female	0	NA	NA	NA	Responder	Yes	Responder	Yes
VOICE192	EMC	IT	74	Male	1	IV	Non-curative	Urinary tract	Responder	No	Responder	No
VOICE193	UMCG	CTRL	60	Male	0	NA	NA	NA	Responder	No	Responder	No
VOICE194	UMCG	IT	55	Female	0	III	Curative (adjuvant)	Respiratory tract	Responder	Yes	Responder	Yes
VOICE195	UMCG	CT	19	Male	0	IV	Curative (definitive)	Bone, Articular cartilage and soft tissues	Non-Responder	No	Non-Responder	No
VOICE196	UMCG	CT	40	Female	0	II	Curative (adjuvant)	Breast	Responder	No	Responder	No
VOICE197	UMCG	CTRL	61	Female	0	NA	NA	NA	Responder	No	Responder	No
VOICE198	UMCG	CT	54	Female	1	III	Curative (adjuvant)	Female genital organs	Responder	No	Responder	No
VOICE199	UMCG	CTRL	52	Male	0	NA	NA	NA	Responder	No	Responder	No
VOICE200	EMC	IT	55	Male	0	IV	Non-curative	Urinary tract	Responder	No	Responder	No
VOICE201	EMC	CTRL	52	Female	0	NA	NA	NA	Responder	No	Responder	No
VOICE204	EMC	CT	34	Female	0	II	Curative (neoadjuvant)	Breast	Non-Responder	No	Non-Responder	No
VOICE206	EMC	CT	58	Female	1	III	Curative (neoadjuvant)	Urinary tract	Responder	No	Responder	No
VOICE207	EMC	CT	65	Female	0	III	Curative (adjuvant)	Breast	Responder	No	Responder	No
VOICE208	EMC	CTRL	63	Female	1	NA	NA	NA	Non-Responder	No	Non-Responder	No
VOICE209	UMCG	CT/IT	68	Female	1	IV	Non-curative	Respiratory tract	Non-Responder	No	Non-Responder	No
VOICE210	UMCG	CT/IT	73	Male	1	IV	Non-curative	Respiratory tract	Failed Quality Control	No	Failed	No
VOICE213	UMCG	CTRL	53	Female	0	NA	NA	NA	Non-Responder	No	Non-Responder	No
VOICE214	UMCG	CT	56	Male	0	IV	Non-curative	Respiratory tract	Responder	Yes	Responder	Yes
VOICE215	EMC	IT	80	Male	0	IV	Non-curative	Skin	Responder	No	Responder	No
VOICE216	EMC	IT	78	Male	1	III	Non-curative	Skin	Responder	No	Responder	No
VOICE217	EMC	CTRL	76	Female	0	NA	NA	NA	Responder	No	Responder	No
VOICE218	EMC	CTRL	61	Male	0	NA	NA	NA	Responder	No	Responder	No
VOICE219	EMC	CTRL	60	Female	0	NA	NA	NA	Responder	No	Responder	No
VOICE220	EMC	CT/IT	67	Female	1	IV	Non-curative	Respiratory tract	Responder	No	Responder	No
VOICE221	EMC	CTRL	72	Male	0	NA	NA	NA	Responder	No	Responder	No
VOICE222	EMC	CT/IT	62	Male	1	IV	Non-curative	Respiratory tract	Non-Responder	No	Non-Responder	No
VOICE223	EMC	CT/IT	58	Male	0	III	Non-curative	Respiratory tract	Responder	No	Responder	No
VOICE225	EMC	IT	41	Female	0	IV	Curative (adjuvant)	Skin	Responder	No	Responder	No
VOICE226	EMC	CTRL	41	Male	0	NA	NA	NA	Responder	No	Responder	No
VOICE228	UMCG	CT	67	Female	1	IV	Non-curative	Female genital organs	Non-Responder	No	Non-Responder	No
VOICE229	EMC	CTRL	87	Male	1	NA	NA	NA	Responder	No	Responder	No
VOICE230	UMCG	CTRL	58	Male	0	NA	NA	NA	Responder	No	Responder	No
VOICE231	UMCG	CT	19	Male	0	IV	Non-curative	Central nervous system	Responder	Yes	Responder	Yes
VOICE232	UMCG	CT	72	Female	0	III	Curative (neoadjuvant)	Female genital organs	Responder	No	Responder	No
VOICE233	UMCG	CTRL	76	Male	0	NA	NA	NA	Responder	Yes	Responder	Yes
VOICE234	UMCG	IT	79	Male	0	IV	Non-curative	Head and neck	Responder	No	Responder	No
VOICE235	UMCG	CTRL	67	Female	0	NA	NA	NA	Responder	No	Responder	No
VOICE236	UMCG	CT	52	Male	0	IV	Non-curative	Central nervous system	No material	No	No material	No
VOICE237	UMCG	CTRL	48	Female	1	NA	NA	NA	Responder	Yes	Responder	Yes
VOICE238	UMCG	CT	46	Female	0	II	Curative (adjuvant)	Central nervous system	No material	No	No material	No
VOICE239	UMCG	CTRL	54	Male	0	NA	NA	NA	Responder	No	Responder	No
VOICE240	UMCG	CT/IT	60	Female	0	IV	Non-curative	Respiratory tract	Responder	Yes	Responder	Yes
VOICE241	UMCG	CTRL	67	Male	0	NA	NA	NA	Responder	No	Responder	No
VOICE242	UMCG	CT/IT	62	Male	1	IV	Non-curative	Respiratory tract	Responder	No	Responder	No
VOICE243	EMC	IT	84	Female	0	III	Non-curative	Skin	Failed Quality Control	No	Failed	No
VOICE244	EMC	CT/IT	73	Male	1	IV	Non-curative	Respiratory tract	Failed Quality Control	No	Failed	No
VOICE245	EMC	CTRL	70	Female	0	NA	NA	NA	Non-Responder	No	Non-Responder	No
VOICE247	EMC	CT	58	Female	0	III	Curative (neoadjuvant)	Breast	Responder	No	Responder	No
VOICE248	EMC	CTRL	60	Male	0	NA	NA	NA	Responder	No	Responder	No
VOICE249	UMCG	CTRL	38	Female	0	NA	NA	NA	Non-Responder	No	Non-Responder	No
VOICE250	UMCG	CT	35	Male	1	II	Curative (definitive)	Male genital organs	Responder	Yes	Responder	Yes
VOICE254	UMCG	CT/IT	72	Female	1	IV	Non-curative	Respiratory tract	Failed Quality Control	No	Failed	No
VOICE255	UMCG	CT/IT	68	Male	0	IV	Non-curative	Respiratory tract	Non-Responder	No	Non-Responder	No
VOICE256	EMC	CT/IT	67	Female	0	IV	Non-curative	Respiratory tract	Failed Quality Control	No	Failed	No
VOICE257	EMC	CT/IT	60	Male	1	IV	Non-curative	Respiratory tract	Responder	No	Responder	No
VOICE258	EMC	CT/IT	66	Male	1	IV	Non-curative	Respiratory tract	Failed Quality Control	No	Failed	No
VOICE259	UMCG	CT	49	Female	0	II	Non-curative	Central nervous system	Responder	No	Responder	No
VOICE263	UMCG	IT	74	Male	1	IV	Non-curative	Urinary tract	Non-Responder	No	Non-Responder	No
VOICE264	UMCG	IT	58	Female	0	IV	Non-curative	Urinary tract	Failed Quality Control	No	Failed	No
VOICE265	UMCG	IT	67	Male	0	IV	Non-curative	Respiratory tract	Responder	Yes	Responder	Yes
VOICE266	UMCG	CT	72	Male	1	IV	Non-curative	Digestive tract	Responder	Yes	Responder	Yes
VOICE267	UMCG	CTRL	70	Female	0	NA	NA	NA	Non-Responder	No	Non-Responder	No
VOICE268	EMC	IT	45	Male	0	III	Curative (adjuvant)	Skin	Responder	No	Responder	No
VOICE269	EMC	CTRL	37	Female	0	NA	NA	NA	Non-Responder	No	Non-Responder	No
VOICE270	EMC	IT	71	Male	1	IV	Curative (adjuvant)	Skin	Responder	No	Responder	No
VOICE271	UMCG	CT/IT	54	Male	2	IV	Non-curative	Respiratory tract	Responder	No	Responder	No
VOICE272	EMC	CTRL	67	Female	0	NA	NA	NA	Responder	No	Responder	No
VOICE273	EMC	CTRL	77	Female	1	NA	NA	NA	Failed Quality Control	No	Failed	No
VOICE274	EMC	CT	35	Female	0	IV	Non-curative	Breast	Failed Quality Control	No	Failed	No
VOICE275	EMC	CTRL	68	Male	0	NA	NA	NA	Responder	No	Responder	No
VOICE276	EMC	CT	71	Female	1	IV	Non-curative	Breast	Failed Quality Control	No	Failed	No
VOICE277	EMC	CT/IT	68	Male	0	III	Non-curative	Respiratory tract	Responder	No	Responder	No
VOICE278	EMC	CT/IT	57	Female	1	IV	Non-curative	Respiratory tract	Failed Quality Control	No	Failed	No
VOICE279	EMC	CTRL	52	Female	0	NA	NA	NA	Responder	No	Responder	No
VOICE280	EMC	CTRL	60	Male	0	NA	NA	NA	Non-Responder	No	Non-Responder	No
VOICE281	EMC	IT	70	Male	1	IV	Non-curative	Urinary tract	Failed Quality Control	No	Failed	No
VOICE282	EMC	CTRL	72	Female	Unknown	NA	NA	NA	Non-Responder	No	Non-Responder	No
VOICE284	UMCG	CT	68	Male	1	IV	Non-curative	Digestive tract	Failed Quality Control	No	Failed	No
VOICE285	UMCG	CT	40	Male	0	IV	Non-curative	Central nervous system	Responder	No	Responder	No
VOICE286	UMCG	CTRL	36	Female	0	NA	NA	NA	Responder	No	Responder	No
VOICE287	EMC	CT	67	Female	0	IV	Curative (adjuvant)	Digestive tract	Responder	No	Responder	No
VOICE288	EMC	CT	63	Female	1	IV	Non-curative	Breast	Failed Quality Control	No	Failed	No
VOICE289	EMC	CTRL	62	Male	0	NA	NA	NA	Non-Responder	No	Non-Responder	No
VOICE290	UMCG	CT	48	Male	0	III	Curative (neoadjuvant)	Breast	Responder	Yes	Responder	Yes
VOICE291	UMCG	CTRL	49	Male	0	NA	NA	NA	Responder	No	Responder	No
VOICE292	UMCG	IT	59	Male	0	IV	Non-curative	Skin	Responder	No	Responder	No
VOICE293	UMCG	CTRL	59	Female	0	NA	NA	NA	Responder	No	Responder	No
VOICE294	EMC	CT	61	Female	1	III	Curative (definitive)	Digestive tract	Responder	No	Responder	No
VOICE295	EMC	CTRL	60	Male	0	NA	NA	NA	Failed Quality Control	No	Failed	No
VOICE296	EMC	CT	51	Female	1	IV	Non-curative	Digestive tract	Non-Responder	No	Non-Responder	No
VOICE297	EMC	CTRL	49	Male	0	NA	NA	NA	Responder	No	Responder	No
VOICE298	EMC	CT	76	Male	0	IV	Non-curative	Male genital organs	Failed Quality Control	No	Failed	No
VOICE299	EMC	CTRL	74	Female	0	NA	NA	NA	Failed Quality Control	No	Failed	No
VOICE300	EMC	CT/IT	51	Female	1	IV	Non-curative	Head and neck	Responder	No	Responder	No
VOICE301	UMCG	CTRL	65	Female	0	NA	NA	NA	Responder	Yes	Responder	Yes
VOICE302	UMCG	CT/IT	66	Male	0	IV	Non-curative	Respiratory tract	Responder	No	Responder	No
VOICE303	UMCG	CT/IT	33	Male	1	IV	Non-curative	Respiratory tract	Responder	Yes	Responder	Yes
VOICE304	UMCG	CT/IT	65	Male	2	IV	Non-curative	Respiratory tract	Failed Quality Control	No	Failed	No
VOICE305	UMCG	IT	69	Male	0	IV	Non-curative	Urinary tract	Responder	No	Responder	No
VOICE306	UMCG	CTRL	71	Female	0	NA	NA	NA	Responder	Yes	Responder	Yes
VOICE307	UMCG	CT	67	Male	0	IV	Non-curative	Male genital organs	Failed Quality Control	No	Failed	No
VOICE308	EMC	CT/IT	52	Male	1	IV	Non-curative	Respiratory tract	Responder	No	Responder	No
VOICE309	EMC	CT/IT	56	Male	1	IV	Non-curative	Respiratory tract	Failed Quality Control	No	Failed	No
VOICE310	EMC	CTRL	56	Female	0	NA	NA	NA	Failed Quality Control	No	Failed	No
VOICE311	UMCG	CT	62	Female	0	IV	Non-curative	Digestive tract	Responder	No	Responder	No
VOICE312	UMCG	CT	66	Male	0	IV	Non-curative	Digestive tract	Responder	Yes	Responder	Yes
VOICE313	UMCG	CTRL	66	Female	0	NA	NA	NA	Responder	No	Responder	No
VOICE314	UMCG	CT	74	Male	0	IV	Non-curative	Urinary tract	Responder	No	Responder	No
VOICE316	EMC	CTRL	72	Female	0	NA	NA	NA	Non-Responder	No	Non-Responder	No
VOICE317	EMC	IT	74	Male	1	IV	Non-curative	Urinary tract	Failed Quality Control	No	Failed	No
VOICE319	EMC	CT	63	Female	1	IV	Curative (neoadjuvant)	Female genital organs	Failed Quality Control	No	Failed	No
VOICE320	EMC	CTRL	58	Female	0	NA	NA	NA	Failed Quality Control	No	Failed	No
VOICE321	EMC	CT	56	Female	0	IV	Non-curative	Digestive tract	Failed Quality Control	No	Failed	No
VOICE322	UMCG	CT	66	Female	0	IV	Non-curative	Breast	Failed Quality Control	No	Failed	No
VOICE323	UMCG	CTRL	73	Male	0	NA	NA	NA	Responder	No	Responder	No
VOICE324	UMCG	CT	50	Male	0	NA	Non-curative	Central nervous system	Responder	Yes	Responder	Yes
VOICE326	UMCG	IT	68	Female	1	IV	Non-curative	Urinary tract	Failed Quality Control	No	Failed	No
VOICE327	UMCG	CTRL	65	Male	0	NA	NA	NA	Responder	Yes	Responder	Yes
VOICE328	UMCG	CT	63	Male	0	III	Non-curative	Digestive tract	Responder	No	Responder	No
VOICE329	UMCG	CT	67	Female	1	IV	Non-curative	Digestive tract	Non-Responder	No	Non-Responder	No
VOICE330	UMCG	CT/IT	58	Male	0	IV	Non-curative	Respiratory tract	Failed Quality Control	No	Failed	No
VOICE331	UMCG	CTRL	54	Female	0	NA	NA	NA	Non-Responder	No	Non-Responder	No
VOICE332	UMCG	CT	62	Male	0	IV	Curative (neoadjuvant)	Digestive tract	Non-Responder	No	Non-Responder	No
VOICE333	UMCG	CTRL	60	Female	0	NA	NA	NA	Responder	No	Responder	No
VOICE335	EMC	CT	59	Female	2	II	Curative (adjuvant)	Digestive tract	Failed Quality Control	No	Failed	No
VOICE337	UMCG	IT	60	Female	0	IV	Non-curative	Urinary tract	Responder	Yes	Responder	Yes
VOICE338	EMC	CT/IT	68	Female	0	IV	Non-curative	Respiratory tract	Failed Quality Control	No	Failed	No
VOICE339	EMC	IT	54	Male	3	IV	Non-curative	Respiratory tract	No material	No	No material	No
VOICE340	EMC	CTRL	61	Male	0	NA	NA	NA	Responder	No	Responder	No
VOICE341	EMC	CT	66	Female	1	IV	Curative (definitive)	Female genital organs	Failed Quality Control	No	Failed	No
VOICE344	UMCG	CTRL	64	Female	1	NA	NA	NA	Responder	No	Responder	No
VOICE345	UMCG	CT	54	Female	0	IV	Non-curative	Breast	Responder	No	Responder	No
VOICE346	UMCG	IT	62	Female	0	III	Curative (adjuvant)	Skin	Responder	Yes	Responder	Yes
VOICE347	UMCG	CT/IT	59	Male	0	IV	Non-curative	Respiratory tract	Responder	No	Responder	No
VOICE348	UMCG	CTRL	57	Female	0	NA	NA	NA	Responder	No	Responder	No
VOICE349	UMCG	CT	70	Female	1	II	Curative (neoadjuvant)	Urinary tract	Responder	No	Responder	No
VOICE350	UMCG	CT	32	Female	0	IV	Non-curative	Central nervous system	Responder	No	Responder	No
VOICE351	UMCG	CTRL	33	Male	0	NA	NA	NA	Responder	No	Responder	No
VOICE352	UMCG	CT	59	Male	1	IV	Non-curative	Urinary tract	Failed Quality Control	No	Failed	No
VOICE353	UMCG	CTRL	52	Female	0	NA	NA	NA	Responder	No	Responder	No
VOICE354	UMCG	CT	29	Female	0	III	Curative (definitive)	Female genital organs	Non-Responder	No	Non-Responder	No
VOICE355	UMCG	CTRL	29	Male	0	NA	NA	NA	Non-Responder	No	Non-Responder	No
VOICE356	UMCG	CT	47	Male	0	IV	Non-curative	Digestive tract	Failed Quality Control	No	Failed	No
VOICE357	UMCG	CT/IT	57	Female	0	IV	Non-curative	Respiratory tract	Responder	No	Responder	No
VOICE358	UMCG	IT	74	Male	0	IV	Non-curative	Digestive tract	Responder	No	Responder	No
VOICE359	EMC	CT	60	Female	0	IV	Non-curative	Breast	Non-Responder	No	Non-Responder	No
VOICE360	EMC	CT	51	Female	1	III	Curative (neoadjuvant)	Breast	Responder	No	Responder	No
VOICE361	EMC	CT	31	Female	0	IV	Non-curative	Female genital organs	Responder	No	Responder	No
VOICE362	UMCG	CT	57	Male	0	II	Curative (adjuvant)	Respiratory tract	Responder	Yes	Responder	Yes
VOICE363	UMCG	CT	52	Female	0	IV	Non-curative	Endocrine glands	Non-Responder	No	Non-Responder	No
VOICE364	EMC	IT	73	Male	1	IV	Non-curative	Urinary tract	Responder	No	Responder	No
VOICE365	EMC	CTRL	71	Female	1	NA	NA	NA	Responder	No	Responder	No
VOICE366	UMCG	CT	64	Female	1	III	Curative (definitive)	Respiratory tract	Responder	No	Responder	No
VOICE367	EMC	CT/IT	73	Male	1	IV	Non-curative	Respiratory tract	Failed Quality Control	No	Failed	No
VOICE368	EMC	CTRL	73	Female	0	NA	NA	NA	No material	No	No material	No
VOICE369	EMC	CT	71	Male	1	IV	Curative (neoadjuvant)	Urinary tract	Non-Responder	No	Non-Responder	No
VOICE370	EMC	CT/IT	80	Female	0	IV	Non-curative	Respiratory tract	Responder	No	Responder	No
VOICE371	EMC	CT/IT	64	Female	1	IV	Non-curative	Respiratory tract	Responder	No	Responder	No
VOICE372	EMC	IT	55	Male	0	IV	Non-curative	Respiratory tract	No material	No	No material	No
VOICE373	EMC	CTRL	58	Female	0	NA	NA	NA	Responder	No	Responder	No
VOICE374	EMC	CT/IT	53	Female	0	IV	Non-curative	Respiratory tract	Non-Responder	No	Non-Responder	No
VOICE375	EMC	CT/IT	49	Female	1	IV	Non-curative	Respiratory tract	No material	No	No material	No
VOICE376	EMC	CT/IT	64	Male	1	IV	Non-curative	Respiratory tract	Failed Quality Control	No	Failed	No
VOICE377	EMC	CT/IT	65	Female	2	IV	Non-curative	Respiratory tract	Failed Quality Control	No	Failed	No
VOICE378	EMC	CT/IT	54	Female	2	IV	Non-curative	Respiratory tract	Responder	No	Responder	No
VOICE379	EMC	IT	58	Female	1	IV	Curative (definitive)	Skin	Responder	No	Responder	No
VOICE380	EMC	IT	69	Female	1	IV	Non-curative	Urinary tract	Responder	No	Responder	No
VOICE381	EMC	CTRL	71	Male	0	NA	NA	NA	Failed Quality Control	No	Failed	No
VOICE382	UMCG	CT/IT	63	Female	0	IV	Non-curative	Respiratory tract	Responder	No	Responder	No
VOICE383	EMC	CTRL	64	Male	2	NA	NA	NA	Failed Quality Control	No	Failed	No
VOICE384	EMC	IT	60	Male	0	I	Curative (adjuvant)	Urinary tract	Non-Responder	No	Non-Responder	No
VOICE385	EMC	IT	66	Female	1	IV	Non-curative	Skin	Responder	No	Responder	No
VOICE386	EMC	CTRL	70	Male	0	NA	NA	NA	Failed Quality Control	No	Failed	No
VOICE387	EMC	CT	72	Male	1	IV	Curative (adjuvant)	Digestive tract	Responder	No	Responder	No
VOICE388	EMC	CTRL	66	Female	0	NA	NA	NA	Responder	No	Responder	No
VOICE389	EMC	CT	73	Female	1	III	Curative (definitive)	Digestive tract	Failed Quality Control	No	Failed	No
VOICE390	EMC	CTRL	75	Male	0	NA	NA	NA	Failed Quality Control	No	Failed	No
VOICE391	EMC	CT	69	Male	0	I	Curative (definitive)	Head and neck	Responder	No	Responder	No
VOICE392	EMC	IT	51	Male	0	III	Curative (adjuvant)	Skin	Non-Responder	No	Non-Responder	No
VOICE393	UMCG	CT/IT	73	Male	2	IV	Non-curative	Respiratory tract	Responder	No	Responder	No
VOICE394	UMCG	CT/IT	62	Female	0	IV	Non-curative	Respiratory tract	Responder	Yes	Responder	Yes
VOICE395	UMCG	CT/IT	56	Male	0	IV	Non-curative	Respiratory tract	Responder	Yes	Responder	Yes
VOICE396	UMCG	IT	73	Male	0	IV	Non-curative	Skin	Responder	No	Responder	No
VOICE397	UMCG	IT	68	Male	0	IV	Non-curative	Respiratory tract	Responder	Yes	Responder	Yes
VOICE398	UMCG	CT	76	Male	0	IV	Non-curative	Male genital organs	Non-Responder	No	Non-Responder	No
VOICE399	UMCG	CT	70	Female	1	II	Curative (neoadjuvant)	Digestive tract	Responder	No	Responder	No
VOICE400	UMCG	CT	63	Male	0	IV	Non-curative	Digestive tract	Non-Responder	No	Non-Responder	No
VOICE401	UMCG	IT	56	Female	0	IV	Non-curative	Respiratory tract	Responder	Yes	Responder	Yes
VOICE402	EMC	IT	67	Male	1	IV	Non-curative	Urinary tract	Responder	No	Responder	No
VOICE403	EMC	CTRL	61	Female	1	NA	NA	NA	Responder	No	Responder	No
VOICE406	EMC	CT	35	Female	1	II	Curative (neoadjuvant)	Breast	Failed Quality Control	No	Failed	No
VOICE407	EMC	CTRL	35	Male	0	NA	NA	NA	Responder	No	Responder	No
VOICE408	EMC	CT	49	Female	0	I	Curative (neoadjuvant)	Breast	Failed Quality Control	No	Failed	No
VOICE409	EMC	CTRL	55	Male	0	NA	NA	NA	Failed Quality Control	No	Failed	No
VOICE410	EMC	CT	67	Female	0	III	Curative (adjuvant)	Digestive tract	Non-Responder	No	Non-Responder	No
VOICE411	EMC	CTRL	73	Male	0	NA	NA	NA	Responder	No	Responder	No
VOICE412	EMC	CT	39	Female	0	IV	Non-curative	Breast	Responder	No	Responder	No
VOICE413	AvL	IT	66	Female	0	IV	Curative (adjuvant)	Skin	Responder	No	Responder	No
VOICE414	AvL	CT	63	Female	1	II	Curative (adjuvant)	Breast	Responder	No	Responder	No
VOICE415	AvL	CT/IT	73	Male	0	IV	Non-curative	Respiratory tract	Responder	No	Responder	No
VOICE416	AvL	IT	71	Male	1	IV	Non-curative	Skin	Non-Responder	No	Non-Responder	No
VOICE417	AvL	IT	75	Male	0	III	Curative (adjuvant)	Skin	Responder	No	Responder	No
VOICE418	AvL	IT	74	Male	0	IV	Non-curative	Skin	Failed Quality Control	No	Failed	No
VOICE419	AvL	CTRL	67	Male	0	NA	NA	NA	Responder	No	Responder	No
VOICE420	AvL	CT	73	Male	2	IV	Non-curative	Male genital organs	Responder	No	Responder	No
VOICE421	AvL	CT	48	Female	0	IV	Non-curative	Breast	Non-Responder	No	Non-Responder	No
VOICE422	AvL	CT	49	Male	1	IV	Non-curative	Bone, Articular cartilage and soft tissues	Responder	No	Responder	No
VOICE423	AvL	CTRL	60	Male	0	NA	NA	NA	Non-Responder	No	Non-Responder	No
VOICE424	AvL	IT	76	Male	1	IV	Non-curative	Respiratory tract	Responder	No	Responder	No
VOICE425	AvL	IT	70	Male	0	III	Curative (adjuvant)	Skin	Responder	No	Responder	No
VOICE426	AvL	CTRL	58	Female	0	NA	NA	NA	Responder	No	Responder	No
VOICE427	AvL	CT	60	Female	0	IV	Non-curative	Bone, Articular cartilage and soft tissues	Responder	No	Responder	No
VOICE428	AvL	CT	75	Female	0	IV	Non-curative	Bone, Articular cartilage and soft tissues	Responder	No	Responder	No
VOICE429	AvL	IT	62	Male	1	IV	Non-curative	Skin	Non-Responder	No	Non-Responder	No
VOICE430	AvL	CT	50	Female	0	I	Curative (neoadjuvant)	Bone, Articular cartilage and soft tissues	Responder	No	Responder	No
VOICE431	AvL	CTRL	59	Male	0	NA	NA	NA	Responder	No	Responder	No
VOICE432	AvL	CTRL	56	Female	0	NA	NA	NA	Responder	No	Responder	No
VOICE433	AvL	CT	57	Male	1	IV	Non-curative	Digestive tract	Failed Quality Control	No	Failed	No
VOICE434	AvL	CTRL	47	Male	0	NA	NA	NA	Responder	Yes	Responder	Yes
VOICE435	AvL	CT/IT	65	Male	1	IV	Non-curative	Respiratory tract	Failed Quality Control	No	Failed	No
VOICE436	AvL	CT/IT	59	Male	1	IV	Non-curative	Respiratory tract	Non-Responder	No	Non-Responder	No
VOICE437	AvL	CT/IT	71	Male	1	IV	Non-curative	Respiratory tract	Responder	No	Responder	No
VOICE438	AvL	CTRL	28	Female	0	NA	NA	NA	Responder	No	Responder	No
VOICE439	AvL	CT	76	Male	1	IV	Non-curative	Digestive tract	Responder	No	Responder	No
VOICE440	AvL	CT	73	Male	0	IV	Non-curative	Digestive tract	Responder	No	Responder	No
VOICE441	AvL	IT	78	Male	0	III	Curative (adjuvant)	Skin	Responder	No	Responder	No
VOICE442	AvL	CTRL	53	Male	0	NA	NA	NA	Non-Responder	No	Non-Responder	No
VOICE443	AvL	CT/IT	66	Female	0	IV	Non-curative	Respiratory tract	Failed Quality Control	No	Failed	No
VOICE444	AvL	CTRL	61	Female	0	NA	NA	NA	Non-Responder	No	Non-Responder	No
VOICE445	AvL	CT	51	Female	0	III	Curative (adjuvant)	Breast	Failed Quality Control	No	Failed	No
VOICE446	AvL	CT	59	Female	0	IV	Non-curative	Breast	Failed Quality Control	No	Failed	No
VOICE447	AvL	IT	59	Female	1	IV	Non-curative	Skin	Responder	No	Responder	No
VOICE448	AvL	CTRL	55	Male	0	NA	NA	NA	Non-Responder	No	Non-Responder	No
VOICE449	AvL	CTRL	52	Female	0	NA	NA	NA	Responder	No	Responder	No
VOICE450	AvL	IT	71	Male	1	IV	Non-curative	Urinary tract	Non-Responder	No	Non-Responder	No
VOICE451	AvL	CT	61	Female	0	I	Curative (neoadjuvant)	Breast	Responder	No	Responder	No
VOICE452	AvL	CT	59	Male	1	IV	Non-curative	Digestive tract	Responder	No	Responder	No
VOICE453	AvL	CT	68	Female	1	III	Curative (adjuvant)	Female genital organs	Responder	No	Responder	No
VOICE454	AvL	CT	36	Female	0	I	Curative (adjuvant)	Breast	Responder	No	Responder	No
VOICE455	AvL	IT	64	Male	0	III	Non-curative	Skin	Responder	No	Responder	No
VOICE456	AvL	CTRL	61	Female	0	NA	NA	NA	Failed Quality Control	No	Failed	No
VOICE457	AvL	CT/IT	72	Male	1	IV	Non-curative	Respiratory tract	Failed Quality Control	No	Failed	No
VOICE458	AvL	IT	47	Male	0	IV	Non-curative	Urinary tract	Responder	No	Responder	No
VOICE459	AvL	CT/IT	75	Male	1	IV	Non-curative	Respiratory tract	Failed Quality Control	No	Failed	No
VOICE460	AvL	IT	46	Female	0	IV	Non-curative	Respiratory tract	Responder	No	Responder	No
VOICE461	AvL	CTRL	68	Female	0	NA	NA	NA	Responder	No	Responder	No
VOICE462	AvL	CTRL	69	Female	0	NA	NA	NA	Responder	No	Responder	No
VOICE463	AvL	CTRL	71	Female	0	NA	NA	NA	Responder	Yes	Responder	Yes
VOICE464	AvL	CT	52	Female	1	IV	Curative (adjuvant)	Breast	Responder	No	Responder	No
VOICE465	AvL	CTRL	77	Male	0	NA	NA	NA	Responder	No	Responder	No
VOICE466	AvL	IT	63	Male	1	IV	Curative (neoadjuvant)	Urinary tract	Non-Responder	No	Non-Responder	No
VOICE467	AvL	CTRL	20	Male	0	NA	NA	NA	Non-Responder	No	Non-Responder	No
VOICE468	AVL	CT	79	Female	1	III	Curative (adjuvant)	Female genital organs	No material	No	No material	No
VOICE469	AvL	CT	26	Male	0	III	Curative (neoadjuvant)	Bone, Articular cartilage and soft tissues	Non-Responder	No	Non-Responder	No
VOICE470	AvL	CT	53	Female	0	IV	Curative (adjuvant)	Breast	Responder	No	Responder	No
VOICE471	AvL	CT/IT	46	Male	0	IV	Curative (definitive)	Respiratory tract	Failed Quality Control	No	Failed	No
VOICE472	AvL	IT	52	Male	0	IV	Curative (definitive)	Skin	Failed Quality Control	No	Failed	No
VOICE473	AvL	IT	71	Female	1	IV	Curative (definitive)	Skin	Responder	No	Responder	No
VOICE474	AvL	IT	46	Female	1	III	Curative (adjuvant)	Respiratory tract	Failed Quality Control	No	Failed	No
VOICE475	AvL	CT/IT	72	Male	1	IV	Non-curative	Respiratory tract	Responder	No	Responder	No
VOICE476	AvL	CT	57	Female	0	III	Curative (neoadjuvant)	Breast	Responder	No	Responder	No
VOICE477	AvL	IT	54	Male	0	IV	Curative (adjuvant)	Skin	Responder	No	Responder	No
VOICE478	AvL	CT	46	Female	0	II	Curative (neoadjuvant)	Breast	Non-Responder	No	Non-Responder	No
VOICE479	AvL	CTRL	42	Male	0	NA	NA	NA	Responder	Yes	Responder	Yes
VOICE480	AvL	IT	64	Male	0	IV	Curative (definitive)	Bone, Articular cartilage and soft tissues	Responder	No	Responder	No
VOICE481	AvL	CT	60	Female	1	IV	Non-curative	Breast	Responder	No	Responder	No
VOICE482	AvL	CTRL	55	Male	0	NA	NA	NA	Responder	No	Responder	No
VOICE483	AvL	CTRL	57	Male	0	NA	NA	NA	Responder	No	Responder	No
VOICE484	AvL	CT/IT	48	Male	0	IV	Non-curative	Respiratory tract	Failed Quality Control	No	Failed	No
VOICE485	AvL	CT/IT	50	Female	1	IV	Curative (definitive)	Respiratory tract	Responder	No	Responder	No
VOICE486	AvL	CTRL	68	Male	0	NA	NA	NA	Responder	No	Responder	No
VOICE487	AvL	CTRL	69	Male	0	NA	NA	NA	Responder	No	Responder	No
VOICE488	AvL	CTRL	71	Male	0	NA	NA	NA	Responder	No	Responder	No
VOICE489	AvL	CTRL	72	Male	0	NA	NA	NA	Responder	No	Responder	No
VOICE490	AvL	CTRL	73	Female	0	NA	NA	NA	Non-Responder	No	Non-Responder	No
VOICE491	AvL	CTRL	84	Male	0	NA	NA	NA	Non-Responder	No	Non-Responder	No
VOICE492	AvL	CT	72	Male	1	IV	Curative (definitive)	Male genital organs	Failed Quality Control	No	Failed	No
VOICE493	AvL	CTRL	56	Male	0	NA	NA	NA	Responder	No	Responder	No
VOICE494	AvL	CTRL	41	Female	0	NA	NA	NA	Responder	No	Responder	No
VOICE495	AvL	CT	60	Male	1	IV	Curative (definitive)	Male genital organs	Failed Quality Control	No	Failed	No
VOICE497	AvL	IT	74	Male	0	III	Curative (definitive)	Skin	Responder	No	Responder	No
VOICE498	AvL	CTRL	67	Female	0	NA	NA	NA	Failed Quality Control	No	Failed	No
VOICE499	AvL	IT	67	Male	0	III	Curative (definitive)	Skin	Non-Responder	No	Non-Responder	No
VOICE500	AvL	CT	69	Female	1	IV	Curative (definitive)	Digestive tract	Non-Responder	No	Non-Responder	No
VOICE501	AvL	CT	59	Female	0	III	Curative (neoadjuvant)	Female genital organs	Responder	No	Responder	No
VOICE502	AvL	CTRL	60	Female	0	NA	NA	NA	Failed Quality Control	No	Failed	No
VOICE503	AvL	CT	59	Male	0	IV	Non-curative	Male genital organs	Failed Quality Control	No	Failed	No
VOICE504	AvL	IT	63	Male	0	IV	Non-curative	Skin	Failed Quality Control	No	Failed	No
VOICE507	AvL	IT	54	Male	0	III	Curative (definitive)	Skin	Failed Quality Control	No	Failed	No
VOICE508	AvL	CT/IT	68	Male	1	IV	Non-curative	Respiratory tract	Responder	No	Responder	No
VOICE509	AvL	CT/IT	70	Male	1	III	Non-curative	Respiratory tract	Failed Quality Control	No	Failed	No
VOICE510	AvL	CT/IT	63	Male	0	IV	Non-curative	Respiratory tract	Failed Quality Control	No	Failed	No
VOICE511	AvL	CT	66	Female	1	IV	Non-curative	Breast	Responder	No	Responder	No
VOICE512	AvL	CT/IT	67	Female	0	IV	Curative (adjuvant)	Breast	Failed Quality Control	No	Failed	No
VOICE513	AvL	CT	70	Female	1	IV	Non-curative	Digestive tract	Responder	No	Responder	No
VOICE514	AvL	IT	75	Male	0	IV	Non-curative	Skin	Responder	No	Responder	No
VOICE515	AvL	CT	76	Male	0	IV	Non-curative	Digestive tract	Failed Quality Control	No	Failed	No
VOICE516	AvL	IT	81	Female	1	IV	Non-curative	Skin	Responder	No	Responder	No
VOICE517	AvL	CT	71	Male	1	IV	Non-curative	Male genital organs	Non-Responder	No	Non-Responder	No
VOICE518	AvL	CT	50	Female	1	IV	Non-curative	Female genital organs	Responder	No	Responder	No
VOICE519	AvL	CTRL	56	Female	0	NA	NA	NA	Responder	No	Responder	No
VOICE520	AvL	CTRL	58	Male	0	NA	NA	NA	Responder	No	Responder	No
VOICE521	AvL	IT	72	Male	0	IV	Non-curative	Urinary tract	Responder	No	Responder	No
VOICE522	AvL	IT	69	Male	0	III	Curative (adjuvant)	Other/unspecified sites	Responder	No	Responder	No
VOICE524	AvL	CTRL	55	Male	1	NA	NA	NA	Responder	No	Responder	No
VOICE525	AvL	CTRL	63	Female	0	NA	NA	NA	Non-Responder	No	Non-Responder	No
VOICE527	AvL	CT	65	Male	0	IV	Non-curative	Male genital organs	Responder	No	Responder	No
VOICE528	AvL	CTRL	56	Male	0	NA	NA	NA	Responder	No	Responder	No
VOICE529	AvL	CT	52	Female	0	IV	Non-curative	Breast	Failed Quality Control	No	Failed	No
VOICE530	AvL	IT	52	Female	0	IV	Non-curative	Skin	Failed Quality Control	No	Failed	No
VOICE531	AvL	CT/IT	63	Female	0	IV	Non-curative	Respiratory tract	Failed Quality Control	No	Failed	No
VOICE533	AvL	CT/IT	63	Male	1	IV	Curative (definitive)	Respiratory tract	Non-Responder	No	Non-Responder	No
VOICE534	AvL	CTRL	68	Male	0	NA	NA	NA	Responder	No	Responder	No
VOICE535	AvL	CTRL	69	Male	0	NA	NA	NA	Responder	No	Responder	No
VOICE536	AvL	CTRL	70	Female	0	NA	NA	NA	Responder	No	Responder	No
VOICE537	AvL	CTRL	72	Female	0	NA	NA	NA	Responder	No	Responder	No
VOICE538	AvL	CTRL	72	Female	0	NA	NA	NA	Responder	No	Responder	No
VOICE539	AvL	CTRL	78	Female	0	NA	NA	NA	Non-Responder	No	Non-Responder	No
VOICE540	AvL	CT	64	Female	1	II	Curative (neoadjuvant)	Breast	Responder	No	Responder	No
VOICE541	AvL	CT	74	Female	0	IV	Non-curative	Breast	Responder	No	Responder	No
VOICE542	AvL	CT	62	Male	0	IV	Non-curative	Endocrine glands	Non-Responder	No	Non-Responder	No
VOICE543	AvL	CT	60	Male	0	IV	Non-curative	Respiratory tract	Responder	No	Responder	No
VOICE544	AvL	CT	54	Female	0	II	Curative (adjuvant)	Breast	Responder	No	Responder	No
VOICE545	AvL	CT	53	Female	1	IV	Non-curative	Breast	Responder	No	Responder	No
VOICE546	AvL	IT	78	Female	1	IV	Non-curative	Skin	Failed Quality Control	No	Failed	No
VOICE547	AvL	IT	70	Male	0	IV	Non-curative	Skin	Responder	No	Responder	No
VOICE548	AvL	IT	57	Male	0	III	Curative (adjuvant)	Skin	Responder	No	Responder	No
VOICE550	AvL	CTRL	72	Male	0	NA	NA	NA	Non-Responder	No	Non-Responder	No
VOICE551	AvL	CT	39	Female	0	II	Curative (neoadjuvant)	Breast	Failed Quality Control	No	Failed	No
VOICE552	AvL	IT	60	Female	0	IV	Non-curative	Urinary tract	Responder	No	Responder	No
VOICE553	AvL	CT	57	Male	0	IV	Non-curative	Digestive tract	Responder	No	Responder	No
VOICE554	AvL	IT	47	Female	0	IV	Curative (definitive)	Skin	Responder	No	Responder	No
VOICE555	AvL	CT/IT	58	Female	1	IV	Non-curative	Respiratory tract	Responder	No	Responder	No
VOICE556	AvL	CT/IT	61	Female	0	IV	Curative (definitive)	Respiratory tract	Responder	No	Responder	No
VOICE557	AvL	CT/IT	72	Female	1	III	Non-curative	Respiratory tract	Responder	No	Responder	No
VOICE558	AvL	CTRL	64	Female	0	NA	NA	NA	Non-Responder	No	Non-Responder	No
VOICE559	AvL	CTRL	54	Female	0	NA	NA	NA	Responder	No	Responder	No
VOICE560	AvL	CTRL	55	Female	0	NA	NA	NA	Responder	No	Responder	No
VOICE561	AvL	IT	29	Female	0	III	Curative (adjuvant)	Skin	Responder	No	Responder	No
VOICE562	AvL	CT/IT	63	Male	0	IV	Non-curative	Respiratory tract	Non-Responder	No	Non-Responder	No
VOICE563	EMC	CT	75	Male	0	II	Curative (definitive)	Urinary tract	Responder	No	Responder	No
VOICE564	EMC	IT	74	Male	0	III	Curative (adjuvant)	Skin	Responder	No	Responder	No
VOICE565	EMC	CTRL	70	Female	0	NA	NA	NA	Responder	No	Responder	No
VOICE566	EMC	CT	66	Male	1	IV	Curative (adjuvant)	Head and neck	Non-Responder	No	Non-Responder	No
VOICE567	EMC	CT	64	Female	0	IV	Non-curative	Head and neck	Responder	No	Responder	No
VOICE568	EMC	CTRL	65	Male	0	NA	NA	NA	Failed Quality Control	No	Failed	No
VOICE569	AvL	CTRL	20	Female	0	NA	NA	NA	Responder	No	Responder	No
VOICE570	AvL	CT	50	Female	1	IV	Non-curative	Endocrine glands	Responder	No	Responder	No
VOICE571	AvL	CTRL	55	Female	0	NA	NA	NA	Responder	No	Responder	No
VOICE572	AvL	CTRL	44	Female	0	NA	NA	NA	Responder	Yes	Responder	Yes
VOICE573	AvL	CTRL	51	Male	0	NA	NA	NA	Responder	No	Responder	No
VOICE574	AvL	CTRL	60	Male	0	NA	NA	NA	Responder	No	Responder	No
VOICE575	AvL	CTRL	65	Male	0	NA	NA	NA	Responder	No	Responder	No
VOICE576	AvL	CTRL	32	Female	0	NA	NA	NA	Failed Quality Control	No	Failed	No
VOICE577	AvL	IT	61	Female	0	IV	Non-curative	Respiratory tract	Failed Quality Control	No	Failed	No
VOICE578	AvL	CT/IT	80	Female	1	IV	Non-curative	Breast	Failed Quality Control	No	Failed	No
VOICE579	AvL	CT/IT	66	Female	1	IV	Non-curative	Respiratory tract	Responder	No	Responder	No
VOICE581	EMC	CT/IT	69	Female	2	III	Curative (adjuvant)	Respiratory tract	Responder	No	Responder	No
VOICE582	AvL	CT/IT	67	Female	1	IV	Non-curative	Respiratory tract	Responder	No	Responder	No
VOICE583	EMC	CT/IT	62	Female	1	IV	Non-curative	Respiratory tract	Responder	No	Responder	No
VOICE584	EMC	CTRL	62	Male	0	NA	NA	NA	Responder	No	Responder	No
VOICE585	EMC	CT	63	Female	1	IV	Non-curative	Digestive tract	Failed Quality Control	No	Failed	No
VOICE586	EMC	CTRL	68	Male	0	NA	NA	NA	Responder	No	Responder	No
VOICE587	EMC	CT	67	Female	1	IV	Curative (adjuvant)	Head and neck	Responder	No	Responder	No
VOICE588	UMCG	CT	38	Male	0	I	Curative (definitive)	Male genital organs	Non-Responder	No	Non-Responder	No
VOICE589	UMCG	CT	60	Male	0	IV	Non-curative	Digestive tract	Failed Quality Control	No	Failed	No
VOICE592	EMC	CT	58	Male	0	III	Non-curative	Digestive tract	Failed Quality Control	No	Failed	No
VOICE593	EMC	CT	71	Male	1	IV	Non-curative	Head and neck	Non-Responder	No	Non-Responder	No
VOICE594	EMC	CTRL	73	Female	1	NA	NA	NA	Responder	No	Responder	No
VOICE595	EMC	CT	62	Female	1	IV	Non-curative	Digestive tract	Failed Quality Control	No	Failed	No
VOICE596	EMC	IT	79	Male	1	IV	Non-curative	Urinary tract	Failed Quality Control	No	Failed	No
VOICE597	EMC	IT	56	Male	1	III	Curative (definitive)	Respiratory tract	Responder	No	Responder	No
VOICE598	EMC	CT	46	Female	1	Unknown	Non-curative	Central nervous system	Failed Quality Control	No	Failed	No
VOICE599	EMC	CT	64	Female	1	I	Curative (adjuvant)	Female genital organs	Responder	No	Responder	No
VOICE600	EMC	CT	63	Female	1	IV	Non-curative	Digestive tract	Responder	No	Responder	No
VOICE601	EMC	CT	68	Female	2	IV	Non-curative	Breast	Responder	No	Responder	No
VOICE602	EMC	CTRL	69	Male	0	NA	NA	NA	Responder	No	Responder	No
VOICE603	EMC	CT	61	Female	0	I	Curative (neoadjuvant)	Digestive tract	Non-Responder	No	Non-Responder	No
VOICE604	EMC	CTRL	60	Male	0	NA	NA	NA	Non-Responder	No	Non-Responder	No
VOICE605	EMC	CT	61	Male	0	III	Curative (neoadjuvant)	Digestive tract	Responder	No	Responder	No
VOICE606	EMC	CT	40	Female	0	IV	Non-curative	Digestive tract	Non-Responder	No	Non-Responder	No
VOICE607	EMC	CT	45	Female	0	IV	Non-curative	Breast	Responder	No	Responder	No
VOICE608	EMC	CT	66	Male	1	III	Curative (neoadjuvant)	Digestive tract	Responder	No	Responder	No
VOICE609	EMC	CTRL	48	Male	1	NA	NA	NA	Failed Quality Control	No	Failed	No
VOICE610	EMC	IT	77	Male	0	III	Non-curative	Skin	Failed Quality Control	No	Failed	No
VOICE611	EMC	CT	66	Female	1	IV	Curative (adjuvant)	Digestive tract	Responder	No	Responder	No
VOICE612	EMC	CT	61	Female	0	IV	Non-curative	Breast	Failed Quality Control	No	Failed	No
VOICE613	EMC	CT	32	Female	0	II	Curative (adjuvant)	Breast	Responder	No	Responder	No
VOICE614	EMC	CT/IT	42	Female	1	IV	Non-curative	Respiratory tract	Responder	No	Responder	No
VOICE615	EMC	CTRL	62	Male	0	NA	NA	NA	Responder	No	Responder	No
VOICE616	EMC	CT	35	Female	0	I	Curative (neoadjuvant)	Breast	Responder	No	Responder	No
VOICE617	EMC	CTRL	34	Male	0	NA	NA	NA	Responder	No	Responder	No
VOICE618	EMC	CT	61	Male	0	II	Curative (adjuvant)	Digestive tract	Responder	No	Responder	No
VOICE619	EMC	CT/IT	67	Male	1	IV	Non-curative	Respiratory tract	Failed Quality Control	No	Failed	No
VOICE620	EMC	CT	59	Female	0	IV	Non-curative	Breast	Failed Quality Control	No	Failed	No
VOICE621	EMC	CT	64	Female	0	III	Curative (adjuvant)	Female genital organs	Failed Quality Control	No	Failed	No
VOICE622	UMCG	CT/IT	70	Male	0	IV	Non-curative	Respiratory tract	Responder	No	Responder	No
VOICE623	UMCG	CT/IT	68	Female	2	IV	Non-curative	Respiratory tract	No material	No	No material	No
VOICE624	EMC	CT	75	Female	1	IV	Non-curative	Breast	Non-Responder	No	Non-Responder	No
VOICE625	EMC	CT	44	Female	0	I	Curative (adjuvant)	Breast	Responder	No	Responder	No
VOICE626	EMC	CT	59	Male	1	IV	Non-curative	Digestive tract	Non-Responder	No	Non-Responder	No
VOICE628	EMC	IT	65	Male	0	IV	Non-curative	Skin	Responder	No	Responder	No
VOICE629	EMC	CT	74	Female	0	IV	Non-curative	Digestive tract	Failed Quality Control	No	Failed	No
VOICE631	UMCG	IT	78	Male	1	IV	Non-curative	Skin	Responder	No	Responder	No
VOICE632	EMC	CT/IT	70	Male	0	IV	Non-curative	Respiratory tract	Failed Quality Control	No	Failed	No
VOICE634	UMCG	CT	56	Male	0	IV	Non-curative	Urinary tract	Responder	No	Responder	No
VOICE635	EMC	CT/IT	64	Male	1	IV	Non-curative	Respiratory tract	Responder	No	Responder	No
VOICE636	EMC	CTRL	67	Female	0	NA	NA	NA	Non-Responder	No	Non-Responder	No
VOICE637	EMC	CT	49	Male	0	II	Curative (adjuvant)	Male genital organs	Responder	No	Responder	No
VOICE638	EMC	IT	76	Male	0	IV	Non-curative	Digestive tract	Responder	No	Responder	No
VOICE639	EMC	CT	69	Female	0	II	Curative (definitive)	Urinary tract	Responder	No	Responder	No
VOICE640	EMC	CT/IT	62	Female	1	IV	Non-curative	Respiratory tract	Failed Quality Control	No	Failed	No
VOICE641	EMC	CTRL	74	Male	0	NA	NA	NA	Responder	No	Responder	No
VOICE644	UMCG	CT	69	Female	1	III	Curative (neoadjuvant)	Digestive tract	Non-Responder	No	Non-Responder	No
VOICE645	EMC	CTRL	49	Male	0	NA	NA	NA	Responder	No	Responder	No
VOICE646	UMCG	CTRL	69	Male	0	NA	NA	NA	Non-Responder	No	Non-Responder	No
VOICE647	UMCG	CT	70	Male	0	II	Curative (definitive)	Urinary tract	Responder	Yes	Responder	Yes
VOICE648	EMC	CTRL	68	Male	1	NA	NA	NA	Responder	No	Responder	No
VOICE649	AVL	CT/IT	68	Male	3	IV	Curative (definitive)	Respiratory tract	No material	No	No material	No
VOICE650	AvL	IT	51	Female	0	IV	Non-curative	Skin	Responder	No	Responder	No
VOICE651	AvL	IT	55	Female	0	III	Curative (adjuvant)	Skin	Responder	No	Responder	No
VOICE652	AvL	IT	50	Female	1	IV	Curative (definitive)	Respiratory tract	Non-Responder	No	Non-Responder	No
VOICE653	AvL	IT	55	Male	0	III	Curative (adjuvant)	Skin	Responder	No	Responder	No
VOICE654	AvL	IT	61	Female	1	IV	Curative (definitive)	Urinary tract	Non-Responder	No	Non-Responder	No
VOICE655	AvL	IT	42	Male	1	IV	Curative (definitive)	Digestive tract	Responder	No	Responder	No
VOICE656	AvL	CT	40	Female	0	IV	Curative (definitive)	Breast	Responder	Yes	Responder	Yes
VOICE657	AvL	CT	40	Female	1	IV	Non-curative	Breast	Responder	No	Responder	No
VOICE658	AvL	CT/IT	47	Female	0	IV	Curative (definitive)	Respiratory tract	Responder	No	Responder	No
VOICE659	AvL	IT	63	Female	0	IV	Curative (definitive)	Skin	Responder	No	Responder	No
VOICE660	AvL	CT/IT	60	Female	0	IV	Curative (definitive)	Respiratory tract	Responder	No	Responder	No
VOICE661	AvL	CT	61	Male	1	IV	Curative (definitive)	Male genital organs	Failed Quality Control	No	Failed	No
VOICE662	AVL	CT/IT	72	Male	2	IV	Curative (definitive)	Respiratory tract	No material	No	No material	No
VOICE663	AvL	CTRL	46	Female	0	NA	NA	NA	Responder	No	Responder	No
VOICE664	AvL	CT/IT	68	Male	1	IV	Non-curative	Respiratory tract	Non-Responder	No	Non-Responder	No
VOICE665	AvL	CT	55	Male	0	IV	Non-curative	Digestive tract	Responder	No	Responder	No
VOICE666	AvL	CT/IT	56	Female	1	IV	Non-curative	Respiratory tract	Responder	Yes	Responder	Yes
VOICE667	AvL	CT/IT	56	Female	2	IV	Non-curative	Respiratory tract	Responder	No	Responder	No
VOICE668	AvL	CTRL	69	Female	0	NA	NA	NA	Responder	No	Responder	No
VOICE669	AvL	CTRL	55	Male	0	NA	NA	NA	Non-Responder	No	Non-Responder	No
VOICE670	AvL	CT/IT	52	Male	2	IV	Non-curative	Respiratory tract	Responder	No	Responder	No
VOICE671	AvL	CTRL	63	Male	0	NA	NA	NA	Responder	No	Responder	No
VOICE672	AvL	CT	52	Male	1	IV	Non-curative	Bone, Articular cartilage and soft tissues	Responder	No	Responder	No
VOICE673	AvL	CT	39	Female	1	I	Curative (neoadjuvant)	Breast	Non-Responder	No	Non-Responder	No
VOICE674	AvL	CT	48	Female	1	III	Curative (adjuvant)	Breast	Non-Responder	No	Non-Responder	No
VOICE676	AvL	CT	76	Female	1	IV	Non-curative	Respiratory tract	Non-Responder	No	Non-Responder	No
VOICE677	AvL	CT	46	Female	0	III	Curative (neoadjuvant)	Breast	Responder	No	Responder	No
VOICE678	AvL	CT	63	Female	0	IV	Non-curative	Respiratory tract	Responder	No	Responder	No
VOICE681	AvL	IT	60	Female	0	IV	Non-curative	Respiratory tract	Responder	No	Responder	No
VOICE682	AvL	CT/IT	67	Male	0	IV	Non-curative	Respiratory tract	Responder	No	Responder	No
VOICE683	AvL	CT/IT	63	Female	1	IV	Non-curative	Respiratory tract	Failed Quality Control	No	Failed	No
VOICE684	AvL	CT	43	Female	1	II	Curative (neoadjuvant)	Breast	Responder	No	Responder	No
VOICE685	AvL	CT	56	Female	0	IV	Non-curative	Breast	Responder	No	Responder	No
VOICE686	AvL	CTRL	65	Male	0	NA	NA	NA	Non-Responder	No	Non-Responder	No
VOICE687	AvL	CTRL	49	Male	0	NA	NA	NA	Responder	No	Responder	No
VOICE688	AvL	CTRL	66	Female	0	NA	NA	NA	Responder	No	Responder	No
VOICE689	AvL	CT	49	Male	1	IV	Non-curative	Digestive tract	Non-Responder	No	Non-Responder	No
VOICE691	AVL	CT	47	Female	0	III	Curative (neoadjuvant)	Breast	No material	No	No material	No
VOICE692	AVL	CT/IT	68	Male	2	IV	Non-curative	Digestive tract	No material	No	No material	No
VOICE693	AvL	CT	59	Male	1	IV	Non-curative	Breast	Responder	No	Responder	No
VOICE695	AvL	CT/IT	72	Male	2	IV	Non-curative	Respiratory tract	Failed Quality Control	No	Failed	No
VOICE696	AvL	CT	37	Male	0	IV	Non-curative	Digestive tract	Failed Quality Control	No	Failed	No
VOICE697	AvL	CT	62	Female	0	IV	Non-curative	Breast	Responder	No	Responder	No
VOICE698	AvL	CTRL	45	Male	0	NA	NA	NA	Responder	No	Responder	No
VOICE699	AvL	CT/IT	50	Male	1	IV	Non-curative	Respiratory tract	Responder	No	Responder	No
VOICE700	AvL	CT	46	Female	0	IV	Non-curative	Respiratory tract	Responder	No	Responder	No
VOICE701	AvL	CT	71	Male	2	IV	Non-curative	Respiratory tract	Failed Quality Control	No	Failed	No
VOICE702	AvL	CT	49	Female	1	IV	Curative (neoadjuvant)	Female genital organs	Responder	No	Responder	No
VOICE703	AvL	CTRL	63	Male	0	NA	NA	NA	Responder	No	Responder	No
VOICE704	AvL	CT	54	Female	1	II	Curative (neoadjuvant)	Breast	Responder	No	Responder	No
VOICE705	AvL	CT/IT	66	Female	2	IV	Non-curative	Respiratory tract	Failed Quality Control	No	Failed	No
VOICE706	AvL	CTRL	45	Male	0	NA	NA	NA	Responder	No	Responder	No
VOICE707	AvL	CTRL	39	Male	0	NA	NA	NA	Non-Responder	No	Non-Responder	No
VOICE708	AvL	CT	57	Female	1	IV	Non-curative	Breast	Non-Responder	No	Non-Responder	No
VOICE709	AvL	CTRL	67	Male	0	NA	NA	NA	Responder	No	Responder	No
VOICE710	AvL	CT/IT	66	Female	0	IV	Non-curative	Respiratory tract	Non-Responder	No	Non-Responder	No
VOICE711	AvL	CTRL	57	Male	0	NA	NA	NA	Responder	No	Responder	No
VOICE712	AvL	CTRL	57	Female	0	NA	NA	NA	Responder	No	Responder	No
VOICE713	AvL	CT/IT	71	Female	1	IV	Non-curative	Respiratory tract	Failed Quality Control	No	Failed	No
VOICE714	AvL	IT	79	Male	0	IV	Non-curative	Respiratory tract	Failed Quality Control	No	Failed	No
VOICE715	AvL	IT	56	Male	1	IV	Non-curative	Skin	Responder	No	Responder	No
VOICE716	AvL	CTRL	63	Female	0	NA	NA	NA	Responder	No	Responder	No
VOICE717	AvL	CT/IT	53	Female	1	IV	Non-curative	Respiratory tract	Responder	No	Responder	No
VOICE718	AvL	CTRL	60	Male	0	NA	NA	NA	Responder	No	Responder	No
VOICE719	AvL	CT	58	Female	2	IV	Non-curative	Respiratory tract	Failed Quality Control	No	Failed	No
VOICE720	AvL	CT	55	Male	1	IV	Non-curative	Breast	Responder	No	Responder	No
VOICE721	AvL	CT	48	Female	1	IV	Non-curative	Respiratory tract	Failed Quality Control	No	Failed	No
VOICE722	AvL	CT	59	Female	1	III	Curative (adjuvant)	Female genital organs	Responder	No	Responder	No
VOICE723	AvL	CTRL	50	Female	1	NA	NA	NA	Responder	Yes	Responder	Yes
VOICE724	AvL	CTRL	45	Male	0	NA	NA	NA	Non-Responder	No	Non-Responder	No
VOICE725	AvL	CTRL	50	Male	0	NA	NA	NA	Responder	No	Responder	No
VOICE726	AVL	CT/IT	65	Female	1	IV	Non-curative	Respiratory tract	No material	No	No material	No
VOICE727	AvL	CT/IT	62	Male	1	IV	Non-curative	Respiratory tract	Failed Quality Control	No	Failed	No
VOICE728	AvL	CTRL	78	Male	0	NA	NA	NA	Responder	No	Responder	No
VOICE729	AvL	CTRL	48	Male	0	NA	NA	NA	Responder	Yes	Responder	Yes
VOICE730	AvL	CTRL	65	Male	0	NA	NA	NA	Responder	Yes	Responder	Yes
VOICE733	AvL	CTRL	59	Male	0	NA	NA	NA	Failed Quality Control	No	Failed	No
VOICE734	AvL	CTRL	64	Female	0	NA	NA	NA	Responder	No	Responder	No
VOICE735	AvL	CT	60	Female	0	IV	Non-curative	Breast	Failed Quality Control	No	Failed	No
VOICE736	AvL	CTRL	57	Female	0	NA	NA	NA	Responder	No	Responder	No
VOICE737	AvL	CT/IT	61	Female	1	IV	Non-curative	Respiratory tract	Non-Responder	No	Non-Responder	No
VOICE738	AvL	CT	50	Female	0	IV	Curative (definitive)	Breast	Responder	No	Responder	No
VOICE739	AvL	CT	63	Female	1	IV	Curative (definitive)	Breast	Non-Responder	No	Non-Responder	No
VOICE740	AvL	CTRL	51	Male	0	NA	NA	NA	Responder	No	Responder	No
VOICE741	AvL	CT	62	Female	2	IV	Curative (definitive)	Respiratory tract	Failed Quality Control	No	Failed	No
VOICE742	AvL	CTRL	62	Male	1	NA	NA	NA	Failed Quality Control	No	Failed	No
VOICE744	AvL	CT	66	Female	0	IV	Curative (definitive)	Digestive tract	Failed Quality Control	No	Failed	No
VOICE745	AvL	CT	49	Female	1	IV	Curative (definitive)	Digestive tract	Responder	No	Responder	No
VOICE746	AvL	CT/IT	55	Female	2	IV	Curative (definitive)	Respiratory tract	Responder	No	Responder	No
VOICE747	AvL	CT	65	Female	0	II	Curative (adjuvant)	Breast	Non-Responder	No	Non-Responder	No
VOICE748	AvL	CT/IT	64	Female	0	IV	Non-curative	Respiratory tract	Failed Quality Control	No	Failed	No
VOICE749	AvL	CT/IT	77	Male	0	IV	Non-curative	Respiratory tract	Failed Quality Control	No	Failed	No
VOICE751	AvL	IT	68	Female	1	IV	Non-curative	Respiratory tract	Failed Quality Control	No	Failed	No
VOICE753	AvL	CT	43	Female	0	III	Curative (definitive)	Respiratory tract	Responder	No	Responder	No
VOICE754	UMCG	CT	73	Male	0	IV	Non-curative	Male genital organs	Non-Responder	No	Non-Responder	No
VOICE755	UMCG	CT	48	Female	0	II	Curative (adjuvant)	Breast	Non-Responder	No	Non-Responder	No
VOICE756	UMCG	CT/IT	69	Female	0	IV	Non-curative	Respiratory tract	Responder	Yes	Responder	Yes
VOICE757	EMC	CTRL	62	Female	0	NA	NA	NA	Responder	No	Responder	No
VOICE758	EMC	CTRL	33	Male	0	NA	NA	NA	Responder	No	Responder	No
VOICE759	UMCG	CTRL	73	Female	0	NA	NA	NA	Non-Responder	No	Non-Responder	No
VOICE760	UMCG	CT	76	Male	1	IV	Non-curative	Male genital organs	Non-Responder	No	Non-Responder	No
VOICE761	UMCG	CT	57	Female	1	II	Curative (adjuvant)	Breast	Responder	No	Responder	No
VOICE762	UMCG	CT	54	Female	0	II	Curative (neoadjuvant)	Breast	Responder	No	Responder	No
VOICE763	AvL	IT	61	Female	0	IV	Non-curative	Respiratory tract	Failed Quality Control	No	Failed	No
VOICE764	AvL	CTRL	61	Male	0	NA	NA	NA	Responder	No	Responder	No
VOICE765	AvL	CTRL	45	Male	0	NA	NA	NA	Responder	No	Responder	No
VOICE766	AVL	CT/IT	63	Female	0	IV	Non-curative	Respiratory tract	No material	No	No material	No
VOICE767	AvL	CT	68	Male	1	III	Non-curative	Digestive tract	Responder	No	Responder	No
VOICE768	AvL	CT/IT	69	Female	0	IV	Curative (definitive)	Respiratory tract	Responder	No	Responder	No
VOICE769	AvL	CT/IT	60	Female	1	IV	Curative (definitive)	Respiratory tract	Responder	No	Responder	No
VOICE770	AvL	CT/IT	73	Male	1	IV	Non-curative	Respiratory tract	Responder	No	Responder	No
VOICE771	AvL	CT/IT	54	Male	0	III	Curative (neoadjuvant)	Digestive tract	Failed Quality Control	No	Failed	No
VOICE772	AvL	CT/IT	78	Female	1	IV	Curative (definitive)	Respiratory tract	Failed Quality Control	No	Failed	No
VOICE773	UMCG	CT	57	Female	0	II	Curative (neoadjuvant)	Breast	Responder	No	Responder	No
VOICE774	UMCG	CT	62	Female	0	III	Curative (adjuvant)	Breast	Responder	No	Responder	No
VOICE775	UMCG	CT	59	Female	0	II	Curative (neoadjuvant)	Breast	Responder	No	Responder	No
VOICE776	UMCG	CTRL	69	Female	0	NA	NA	NA	Responder	No	Responder	No
VOICE777	UMCG	CT/IT	76	Female	0	IV	Non-curative	Respiratory tract	Failed Quality Control	No	Failed	No
VOICE778	AvL	IT	68	Male	1	IV	Non-curative	Respiratory tract	Non-Responder	No	Non-Responder	No
VOICE779	AvL	CT/IT	55	Female	0	IV	Non-curative	Breast	Failed Quality Control	No	Failed	No
VOICE780	AVL	CT/IT	59	Male	1	IV	Non-curative	Respiratory tract	No material	No	No material	No
VOICE781	EMC	CT	59	Female	0	IV	Non-curative	Digestive tract	Non-Responder	No	Non-Responder	No
VOICE782	EMC	CTRL	74	Male	0	NA	NA	NA	Failed Quality Control	No	Failed	No
VOICE783	EMC	CT/IT	70	Female	1	III	Non-curative	Respiratory tract	Failed Quality Control	No	Failed	No
VOICE784	UMCG	CT	67	Male	0	III	Curative (neoadjuvant)	Digestive tract	Responder	No	Responder	No
VOICE785	UMCG	CT	57	Male	0	IV	Non-curative	Bone, Articular cartilage and soft tissues	Failed Quality Control	No	Failed	No
VOICE786	EMC	IT	65	Male	1	IV	Non-curative	Respiratory tract	Failed Quality Control	No	Failed	No
VOICE787	EMC	CT	53	Female	1	IV	Non-curative	Breast	Responder	No	Responder	No
VOICE788	UMCG	CTRL	47	Female	0	NA	NA	NA	Responder	Yes	Responder	Yes
VOICE789	EMC	CT/IT	73	Female	1	IV	Curative (adjuvant)	Respiratory tract	Failed Quality Control	No	Failed	No
VOICE790	EMC	CT	47	Female	0	III	Curative (neoadjuvant)	Female genital organs	Failed Quality Control	No	Failed	No
VOICE791	EMC	CT/IT	63	Female	1	IV	Non-curative	Respiratory tract	Non-Responder	No	Non-Responder	No
VOICE792	EMC	CTRL	61	Male	0	NA	NA	NA	Failed Quality Control	No	Failed	No
VOICE793	UMCG	CTRL	77	Female	0	NA	NA	NA	Responder	No	Responder	No
VOICE794	EMC	IT	69	Male	0	III	Non-curative	Respiratory tract	Responder	No	Responder	No
VOICE795	UMCG	CT	70	Female	0	IV	Non-curative	Breast	Responder	No	Responder	No
VOICE796	UMCG	CT	62	Male	0	III	Curative (neoadjuvant)	Digestive tract	Responder	Yes	Responder	Yes
VOICE797	EMC	CT/IT	60	Female	1	IV	Non-curative	Respiratory tract	No material	No	No material	No
VOICE798	UMCG	CTRL	73	Female	0	NA	NA	NA	Responder	Yes	Responder	Yes
VOICE799	UMCG	CTRL	64	Female	0	NA	NA	NA	Responder	No	Responder	No
VOICE800	UMCG	CT	73	Male	0	III	Curative (definitive)	Respiratory tract	Responder	Yes	Responder	Yes
VOICE801	UMCG	CT	58	Female	0	I	Curative (adjuvant)	Digestive tract	Non-Responder	No	Non-Responder	No
VOICE802	UMCG	CT	72	Male	0	III	Non-curative	Digestive tract	Responder	No	Responder	No
VOICE803	UMCG	CT	56	Male	0	IV	Non-curative	Digestive tract	Non-Responder	No	Non-Responder	No
VOICE804	AvL	CTRL	46	Male	0	NA	NA	NA	Failed Quality Control	No	Failed	No
VOICE805	AVL	CT	51	Female	1	IV	Non-curative	Bone, Articular cartilage and soft tissues	No material	No	No material	No
VOICE806	EMC	CTRL	59	Male	0	NA	NA	NA	Responder	No	Responder	No
VOICE807	UMCG	CTRL	60	Male	0	NA	NA	NA	Responder	No	Responder	No
VOICE808	EMC	CT	55	Female	1	II	Curative (definitive)	Female genital organs	Failed Quality Control	No	Failed	No
VOICE809	EMC	CTRL	67	Male	0	NA	NA	NA	Responder	No	Responder	No
VOICE810	EMC	IT	62	Male	0	III	Curative (adjuvant)	Skin	Responder	No	Responder	No
VOICE811	AvL	CT/IT	77	Female	1	IV	Non-curative	Respiratory tract	Failed Quality Control	No	Failed	No
VOICE812	EMC	IT	72	Male	0	IV	Non-curative	Skin	Responder	No	Responder	No
VOICE813	UMCG	CT/IT	56	Female	1	III	Curative (adjuvant)	Respiratory tract	Responder	No	Responder	No
VOICE814	UMCG	IT	65	Male	1	IV	Non-curative	Digestive tract	Responder	No	Responder	No
VOICE815	AvL	CT/IT	59	Female	1	IV	Non-curative	Respiratory tract	Failed Quality Control	No	Failed	No
VOICE816	AVL	CT	56	Male	1	IV	Non-curative	Male genital organs	No material	No	No material	No
VOICE817	EMC	IT	66	Male	1	IV	Non-curative	Respiratory tract	Failed Quality Control	No	Failed	No
VOICE818	EMC	CTRL	62	Female	0	NA	NA	NA	Responder	No	Responder	No
VOICE819	EMC	CT/IT	57	Female	0	IV	Non-curative	Respiratory tract	Non-Responder	No	Non-Responder	No
VOICE820	EMC	CTRL	58	Male	0	NA	NA	NA	Responder	No	Responder	No
VOICE821	EMC	CT	64	Female	0	IV	Non-curative	Respiratory tract	Failed Quality Control	No	Failed	No
VOICE822	EMC	CTRL	70	Female	0	NA	NA	NA	Failed Quality Control	No	Failed	No
VOICE823	UMCG	CT/IT	71	Female	1	IV	Non-curative	Respiratory tract	Failed Quality Control	No	Failed	No
VOICE824	UMCG	CTRL	75	Male	0	NA	NA	NA	Failed Quality Control	No	Failed	No
VOICE825	UMCG	CT	44	Female	1	III	Curative (adjuvant)	Head and neck	No material	No	No material	No
VOICE826	UMCG	CT/IT	66	Female	0	IV	Non-curative	Respiratory tract	Responder	No	Responder	No
VOICE827	EMC	CT	60	Female	1	III	Curative (definitive)	Respiratory tract	Responder	No	Responder	No
VOICE828	EMC	IT	74	Male	0	IV	Non-curative	Respiratory tract	Responder	No	Responder	No
VOICE829	EMC	IT	74	Female	0	II	Curative (adjuvant)	Respiratory tract	Non-Responder	No	Non-Responder	No
VOICE830	UMCG	CTRL	64	Male	0	NA	NA	NA	Non-Responder	No	Non-Responder	No
VOICE831	EMC	CT/IT	62	Female	1	IV	Non-curative	Respiratory tract	Failed Quality Control	No	Failed	No
VOICE832	EMC	CTRL	64	Male	0	NA	NA	NA	Responder	No	Responder	No
VOICE833	EMC	CT/IT	70	Male	0	IV	Non-curative	Respiratory tract	No material	No	No material	No
VOICE834	EMC	CTRL	77	Female	0	NA	NA	NA	Responder	No	Responder	No
VOICE835	EMC	CT/IT	48	Female	0	IV	Non-curative	Respiratory tract	Non-Responder	No	Non-Responder	No
VOICE836	EMC	CT	52	Female	1	III	Non-curative	Female genital organs	No material	No	No material	No
VOICE837	UMCG	CT/IT	57	Female	1	IV	Non-curative	Respiratory tract	Failed Quality Control	No	Failed	No
VOICE838	EMC	CT/IT	84	Female	1	IV	Non-curative	Respiratory tract	No material	No	No material	No
VOICE839	EMC	CT/IT	74	Male	0	IV	Non-curative	Respiratory tract	Non-Responder	No	Non-Responder	No
VOICE840	EMC	CT/IT	60	Male	0	IV	Non-curative	Respiratory tract	Failed Quality Control	No	Failed	No
VOICE841	EMC	CTRL	59	Female	0	NA	NA	NA	Failed Quality Control	No	Failed	No
VOICE842	EMC	CT/IT	56	Female	0	IV	Non-curative	Respiratory tract	Failed Quality Control	No	Failed	No
VOICE843	EMC	CTRL	61	Male	0	NA	NA	NA	Non-Responder	No	Non-Responder	No
VOICE844	EMC	IT	72	Male	0	IV	Non-curative	Respiratory tract	Non-Responder	No	Non-Responder	No
VOICE846	EMC	IT	50	Female	0	IV	Non-curative	Respiratory tract	Failed Quality Control	No	Failed	No
VOICE847	EMC	CTRL	58	Male	0	NA	NA	NA	Failed Quality Control	No	Failed	No
VOICE848	EMC	CT/IT	75	Male	1	IV	Non-curative	Respiratory tract	Non-Responder	No	Non-Responder	No
VOICE849	EMC	CTRL	72	Female	0	NA	NA	NA	Failed Quality Control	No	Failed	No
VOICE850	EMC	CT/IT	70	Female	1	IV	Non-curative	Respiratory tract	Failed Quality Control	No	Failed	No
VOICE851	EMC	CT/IT	68	Female	0	III	Non-curative	Respiratory tract	Responder	No	Responder	No
VOICE852	EMC	CTRL	67	Male	0	NA	NA	NA	Failed Quality Control	No	Failed	No
VOICE853	EMC	CT/IT	76	Male	0	IV	Non-curative	Respiratory tract	Responder	No	Responder	No
VOICE854	EMC	CTRL	74	Male	0	NA	NA	NA	Responder	No	Responder	No
VOICE855	EMC	CTRL	67	Male	0	NA	NA	NA	Failed Quality Control	No	Failed	No
VOICE856	EMC	CT	56	Female	1	IV	Non-curative	Respiratory tract	No material	No	No material	No
VOICE857	EMC	CT/IT	70	Female	0	IV	Non-curative	Respiratory tract	Failed Quality Control	No	Failed	No
VOICE858	EMC	CT/IT	65	Female	0	IV	Non-curative	Respiratory tract	Responder	No	Responder	No
VOICE859	EMC	CTRL	42	Female	0	NA	NA	NA	Responder	No	Responder	No
VOICE860	EMC	CT	43	Male	1	IV	Non-curative	Respiratory tract	Responder	No	Responder	No
VOICE861	EMC	CT/IT	70	Male	1	IV	Non-curative	Respiratory tract	Responder	No	Responder	No
VOICE862	EMC	CT	72	Male	1	III	Non-curative	Respiratory tract	Failed Quality Control	No	Failed	No
VOICE863	UMCG	CT/IT	65	Male	0	IV	Non-curative	Respiratory tract	Failed Quality Control	No	Failed	No
VOICE864	UMCG	CT/IT	56	Male	0	IV	Non-curative	Respiratory tract	Failed Quality Control	No	Failed	No
VOICE865	UMCG	CT/IT	72	Male	0	IV	Non-curative	Respiratory tract	Failed Quality Control	No	Failed	No
VOICE866	EMC	CT/IT	57	Male	1	IV	Non-curative	Respiratory tract	Non-Responder	No	Non-Responder	No
VOICE867	EMC	CT/IT	77	Female	1	IV	Non-curative	Respiratory tract	Failed Quality Control	No	Failed	No
VOICE869	EMC	CT	70	Male	1	III	Non-curative	Respiratory tract	Failed Quality Control	No	Failed	No
